# Supplementary material for: Modular interneuron circuits control motion sensitivity in the mouse retina
Source: Nat Commun. 2023 Nov 27;14:7746. doi: 10.1038/s41467-023-43382-0 (PMC10679153; doi:10.1038/s41467-023-43382-0)
Supplement: Supplementary file 4 — Source Data [file 41467_2023_43382_MOESM4_ESM.xlsx]

## Sheet: Fig 1g
Soma diameter (µm)	Proximal dendrite diameter (µm)	Distal dendrite diameter (µm)
5.53353	28.4862	40.5063
5.56336	26.4696	46.4539
5.4091	36.5381	41.852
5.44101	37.246	43.7713
5.30981	26.4455	51.5245
5.44101	32.7118	40.6006
5.65009	39.6481	49.8022
5.50321	34.6594	43.7713
5.27544	30.703	55.1662
5.37661	28.5755	50.8777
5.4091	32.3003	48.4406
5.27544	33.5956	41.6843
5.05359	36.4333	43.9455
5.56336	29.5184	42.11
5.27544	32.4184	46.4402
5.62162	29.9256	48.124
5.4091	32.1224	44.148
5.75985	31.6026	42.0039
5.53353	34.0101	49.2362
5.62162	30.8066	54.7141
5.81245	29.6906	50.7272
5.44101	30.6615	47.4442

## Sheet: Fig 1i
Soma diameter (µm)	Proximal dendrite diameter (µm)	Middle dendrite diameter (µm)	Distal dendrite diameter (µm)
7.04851	78.4646	65.1407	57.2179
6.77199	61.2086	57.0172	49.6741
8.21681	71.9253	81.7562	65.5889
7.98087	85.1376	76.8073	50.4376
8.06028	58.6906	68.9964	46.5087
8.66944	67.1248	65.7926	54.5625
8.66944	65.4237	71.5346	75.57
6.58119	55.0969	69.8862	51.6603
7.04851	76.2413	55.5115	35.6558
7.22698	74.5176	57.4623	45.5259
6.95756	66.5913	64.7779	56.3542
7.31459	67.8984	67.3616	50.6644

## Sheet: Fig 2e
Proximal dendrite
spot diameter (µm)	cell 1	cell 2	cell 3	cell 4	cell 5	cell 6	cell 7	cell 8			mean	SEM
0	0	0	0	0	0	0	0	0			0	0
15	0.01	0.19	0.11	0.28	0.13	0.35	1.24	0.13			0.30291	0.1387
30	2.04	2.6	1.91	0.74	3.43	3.92	2.66	2.23			2.44079	0.34483
45	6.74	8.15	6.15	5.68	9.3	8.86	7.25	7.2			7.41677	0.4506
60	8.92	10.54	8.66	10.11	13.78	11.2	9.34	10.25			10.3503	0.57567
75	8.01	9.1	7.85	9.26	12.63	10.29	8.82	9.41			9.42095	0.53404
90	5.18	5.74	8.64	9.5	11.09	10.86	6.79	8.38			8.27334	0.78481
105	2.76	2.62	8.87	8.77	10.29	7.5	5.67	7.39			6.73396	1.00267
120	2.13	1.04	10.97	5.72	8.37	6.92	3.19	5.66			5.49824	1.17194
135	1.17	0.25	9.27	4.83	6.13	4.67	1.08	3.14			3.81712	1.07314
150	0.57	0.02	5.86	1.26	2.74	3.3	0.85	1.99			2.07244	0.66717
Distal dendrite
spot diameter (µm)	cell 1	cell 2	cell 3	cell 4	cell 5	cell 6	cell 7	cell 8			mean	SEM
0	0	0	0	0	0	0	0	0			0	0
15	0.01	0.03	0.78	-0.02	-0.01	0	2.1	0.02			0.36546	0.26643
30	2.3	2.98	2.07	1.07	1.16	3.84	3.09	4.46			2.62021	0.42633
45	12.78	10.62	6.17	7.04	8.99	10.29	7.84	14.46			9.77447	1.00734
60	15.37	13.64	8.11	14.74	11.71	11.13	6.33	16.07			12.138	1.2402
75	14.58	12.75	7.69	9.96	10.46	11.23	5.1	16.69			11.0569	1.30538
90	12.65	9.62	4.71	8.16	10.07	9.48	4.23	16.22			9.39424	1.38779
105	11.23	7.98	4.22	8.51	9.01	6.6	2.62	13.53			7.96381	1.24998
120	9.4	7.96	4.1	5.65	9.99	1.47	0.59	11.15			6.28766	1.40536
135	6.34	4.68	2.08	1.93	5.33	0.89	0.33	9.283			3.85694	1.09045
150	6.02	1.18	-0.25	0.55	2.81	0.23	0.11	1.82			1.55975	0.73021

## Sheet: Fig 2g
Proximal dendrite
spot diameter (µm)	cell 1	cell 2	cell 3	cell 4	cell 5	cell 6	cell 7			mean	SEM
0	0	0	0	0	0	0	0			0	0
15	1.1	0.83	1.31	1.4	0.42	0.63	0.97			0.95143	0.13387
30	3.08	3.67	2.11	2.07	0.25	1.41	0.74			1.90429	0.4605
45	3.22	3.78	3.23	5.24	0.7	3.79	2.99			3.27857	0.51405
60	5.72	5.03	5.97	5.53	0.97	5.93	2.77			4.56	0.73135
75	6.86	5.84	7.87	6.74	3.43	5.36	3.58			5.66857	0.63455
90	5.48	5.99	6.81	7.25	4.54	4.81	3.64			5.50286	0.48492
105	6.66	6.39	6.49	7.01	4.13	4.44	3.07			5.45571	0.58329
120	6.52	5.89	4.64	6.82	3.34	3.94	2.99			4.87714	0.58469
135	6.1	4.56	4.17	5.27	4.28	3.32	2.89			4.37	0.41346
150	3.9	4.1	4.72	4.38	2.72	2.48	1.96			3.46571	0.40223
165	3.14	2.86	4.06	3.12	2.41	3.01	2.04			2.94857	0.24046
180	2.56	2.07	2.97	2.47	1.78	1.45	1.45			2.10714	0.22111
Distal dendrite
spot diameter (µm)	cell 1	cell 2	cell 3	cell 4	cell 5	cell 6	cell 7			mean	SEM
0	0	0	0	0	0	0	0			0	0
15	0.94	1.36	1.36	0.29	0.37	0.24	0.34			0.7	0.19192
30	1.1	5.83	4.43	1.58	0.66	2.12	4.46			2.88286	0.75539
45	4.36	7.75	4.64	3.25	1.77	4.08	3.01			4.12286	0.70741
60	5.9	7.3	8.23	3.93	6.21	4.97	5.94			6.06857	0.53527
75	6.62	7.41	9.61	5.28	6.38	6.76	4.46			6.64571	0.6191
90	6.58	7.84	8.44	5.34	6.89	6.68	4.18			6.56429	0.54443
105	6.4	6.89	7.69	4.88	5.31	6.71	3.82			5.95714	0.50668
120	5.96	6.05	8.09	3.49	5.65	4.71	3.51			5.35143	0.61168
135	4.96	4.66	7.51	3.59	5.55	4.84	3.69			4.97143	0.49866
150	3.08	3.57	6.52	3.98	4.42	3.65	2.25			3.92429	0.50482
165	2.14	3.56	5.39	2.59	3.44	2.57	2.67			3.19429	0.41279
180	2.38	1.61	3.87	1.79	2.33	2.17	1.32			2.21	0.31354

## Sheet: Fig 2i
Vm, resting (mV)	Vm, OFF (mV)	Vm, ON (mV)
-60.734	-36.4868	-65.8142
-53.9004	-32.5966	-60.2456
-53.6893	-24.6813	-61.516
-52.002	-33.3252	-61.676
-52.5207	-29.2969	-59.7839
-51.4832	-30.1209	-59.7839
-58.6548	-25.8179	-65.2515
-56.8542	-25.3601	-61.3708

## Sheet: Fig 3a 
control
Spot diameter (µm)	cell 1	cell 2	cell 3	cell 4	cell 5	cell 6	cell 7	cell 8	cell 9	cell 10		mean	SEM
0	-0.00595	-0.05604	0.05674	-0.01811	-0.00854	-0.01543	0.06661	0.03315	0.424	-0.1093		0.03671	0.04605
15	1.13632	0.66213	-0.000269628	0.00186	0.01908	0.0246	0.12681	0.1209	0.36097	0.00279		0.24552	0.11967
30	3.77965	3.74762	0.78951	0.3668	0.77284	0.18098	0.24145	1.31082	1.10009	0.48462		1.27744	0.42975
45	3.6364	4.82306	2.83097	2.48239	3.27298	2.15673	2.24354	2.93318	7.8298	3.25333		3.54624	0.53536
60	3.48831	5.05506	5.38021	7.95361	4.54192	4.51406	6.88327	6.11263	16.0368	7.08192		6.70478	1.12284
75	3.09083	3.8954	5.76838	5.22236	6.26625	4.91553	8.59612	8.63854	15.1886	8.14291		6.9725	1.09578
90	3.96208	3.94251	4.4925	3.21414	6.13836	5.20654	8.82024	7.01993	13.1479	8.8761		6.48203	0.97242
105	2.75131	2.95502	4.28022	1.93544	5.87896	5.08746	8.24325	5.89947	10.5897	8.2832		5.59041	0.88062
120	2.7316	1.49752	2.13424	0.90748	3.69559	2.81496	6.03901	4.10989	6.51295	7.64416		3.80874	0.71345
135	2.43018	0.97647	0.25382	0.37997	1.32849	1.77416	4.5731	3.65368	5.71815	6.0518		2.71398	0.68238
150	1.16958	0.69475	0.27199	0.26546	0.55762	0.62206	1.73048	2.2881	1.55435	3.98584		1.31402	0.36453
TPMPA
Spot diameter (µm)	cell 1	cell 2	cell 3	cell 4	cell 5	cell 6	cell 7	cell 8	cell 9	cell 10		mean	SEM
0	-0.00454	-0.10201	-0.0067	0.0521	-0.03309	-0.02428	0.03671	0.06238	0.53444	0.74762		0.12626	0.08852
15	1.39895	1.37734	0.04996	0.05654	-0.02327	-0.04847	0.01227	0.60738	8.81845	0.49114		1.27403	0.85639
30	4.58043	5.42407	2.34025	8.38627	1.6623	0.72815	0.10835	1.73749	20.5541	5.26012		5.07815	1.89969
45	6.46649	7.37986	7.33376	10.8922	5.62276	3.01755	4.35243	7.60923	21.4388	11.1574		8.52705	1.64408
60	5.86801	6.99667	8.43868	11.1354	6.54182	4.08388	8.78011	13.4852	22.2949	14.6736		10.2298	1.70911
75	7.08711	6.57181	9.04811	9.95929	8.87629	5.85372	9.583	13.7239	21.8125	15.2822		10.7798	1.5456
90	5.0138	6.3077	8.45925	10.7011	9.18582	5.85629	8.95545	15.7328	20.8334	17.6568		10.8702	1.70478
105	4.33903	4.66037	7.00968	8.68252	9.31936	6.50165	7.3924	15.1769	20.9563	17.5249		10.1563	1.80726
120	3.78767	4.96343	7.12246	8.44246	8.99493	6.47998	4.86454	14.6688	18.7349	18.4755		9.65346	1.77379
gabazine
Spot diameter (µm)	cell 1	cell 2	cell 3	cell 4	cell 5	cell 6	cell 7			mean
0	-0.01465	-0.05098	0.06554	0.01464	0.17792	0.0722	0.10008			0.05211
15	0.65494	0.08337	0.05143	-0.02468	0.51205	0.21139	0.08001			0.22407
30	1.40933	4.24525	0.55378	0.06997	8.66079	3.57304	2.72953			3.03453
45	2.012	5.26749	4.30939	1.38622	10.7224	7.36073	10.7931			5.97876
60	1.49965	5.3652	5.75422	3.27252	12.4536	10.8708	10.0671			7.04043
75	2.06952	5.23225	6.69357	2.82363	13.3851	10.7579	8.27368			7.03367
90	1.46468	4.79255	5.9654	4.65343	11.1607	9.67695	7.34901			6.43752
105	1.12094	3.59623	6.14975	3.65022	9.37372	6.44198	6.05088			5.19767
120	0.98544	3.98316	5.37946	3.74923	9.01672	5.04605	4.30968			4.63854
135	0.54335	2.22407	6.04191	2.20804	9.54591	4.10121	2.44115			3.87224
150	0.54767	1.9212	3.89792	1.63399	8.37466	2.95053	2.11916			3.06359

## Sheet: Fig 3b
control
Spot diameter (µm)	cell 1	cell 2	cell 3	cell 4	cell 5	cell 6	cell 7			mean	SEM
0	-0.05868	0.00722	-0.04385	-0.03405	0.10212	0.10555	0.03063			0.01975	0.02379
15	0.11207	0.11722	-0.08337	0.0533	0.18304	0.10065	0.711			0.17056	0.09532
30	1.63073	0.77093	0.354	1.44945	5.17767	0.33812	3.20321			1.8463	0.66907
45	8.11235	4.16571	1.54522	7.25827	7.53027	2.04141	6.76314			5.34519	1.03335
60	8.2607	4.50577	3.52915	8.74352	7.41717	5.12718	6.07631			6.23711	0.74575
75	6.94866	5.30676	4.03279	6.95894	7.4658	6.42302	4.8613			5.99961	0.4829
90	7.56158	4.54043	3.40442	6.79229	7.10678	6.04691	3.36906			5.54593	0.66618
105	4.57224	3.06569	2.90301	5.28167	6.19102	5.23852	1.99921			4.17876	0.58065
120	2.45949	1.99007	1.31893	2.81998	5.57565	3.99834	1.41041			2.79613	0.57811
135	1.82282	0.81062	1.1935	1.46546	4.4916	2.1313	0.9321			1.83534	0.47705
150	1.16147	0.46873	0.57909	0.88049	3.4655	1.37235	0.93676			1.26634	0.38497
gabazine
Spot diameter (µm)	cell 1	cell 2	cell 3	cell 4	cell 5	cell 6	cell 7			mean	SEM
0	-0.0586	-0.05098	0.06554	0.02927	0.10675	0.09607	0.10008			0.04535	0.02433
15	2.61977	0.08337	0.05143	-0.04935	0.30723	0.27651	0.08001			0.48128	0.3596
30	5.6373	4.24525	0.55378	0.13995	5.19647	4.67682	2.72953			3.3113	0.84093
45	8.04802	5.26749	4.30939	2.77245	6.43345	5.7901	10.7931			6.202	0.98713
60	5.9986	5.3652	5.75422	6.54503	7.47215	6.72494	10.0671			6.84674	0.59713
75	8.27807	5.23225	6.69357	5.64726	8.03105	7.22795	8.27368			7.05483	0.47305
90	5.85871	4.79255	5.9654	9.30686	6.69639	6.02675	7.34901			6.57081	0.54422
105	4.48377	3.59623	6.14975	7.30043	5.62423	5.06181	6.05088			5.46673	0.45836
120	3.94177	3.98316	5.37946	7.49845	5.41003	4.86903	4.30968			5.05594	0.46752
135	2.17341	2.22407	6.04191	4.41608	5.72755	5.15479	2.44115			4.02557	0.6469
150	2.19066	1.9212	3.89792	3.26799	5.0248	4.52232	2.11916			3.27772	0.47183

## Sheet: Fig 3c 
control
Spot diameter (µm)	cell 1	cell 2	cell 3	cell 4	cell 5	cell 6			mean	SEM
0	0.05913	0.11365	0.30609	0.23858	-0.0085	0.15702			0.14433	0.04718
15	0.987	0.09496	0.30287	0.2297	0.0481	0.32667			0.33155	0.1387
30	4.25202	0.3007	0.88055	0.47717	0.74689	2.59122			1.54143	0.63743
45	7.67828	2.02958	3.20712	1.03126	2.1772	6.1116			3.70584	1.06641
60	9.38984	3.45572	8.33936	4.43983	6.49801	10.0849			7.03461	1.10126
75	7.50488	5.3183	8.05869	7.27925	7.8179	9.59534			7.59573	0.56442
90	5.62361	5.86492	8.51041	8.63268	6.40071	9.15196			7.36405	0.64096
105	4.75466	4.41836	5.61171	9.04853	4.56895	7.70479			6.01783	0.7842
120	3.93722	3.59151	2.44059	8.31391	3.5418	4.91342			4.45641	0.8368
135	2.56526	2.54898	1.15052	6.28746	2.42976	2.27636			2.87639	0.71595
150	2.3275	2.07678	0.3268	4.12486	1.51054	1.12732			1.91563	0.52872
strychnine
Spot diameter (µm)	cell 1	cell 2	cell 3	cell 4	cell 5	cell 6			mean	SEM
0	0.17748	-0.0093	0.03962	0.22074	0.04301	0.00506			0.07944	0.03911
15	0.14664	0.00573	0.04366	0.21273	0.19591	0.29447			0.14986	0.04436
30	6.7437	0.39002	1.82072	0.43872	0.01873	0.94272			1.72577	1.03532
45	9.04185	2.18923	5.71382	0.88304	2.26278	4.99336			4.18068	1.22693
60	8.9522	4.90599	7.96188	3.35978	6.29485	8.00829			6.5805	0.87236
75	6.57644	5.78831	7.0985	6.64689	6.66589	9.96224			7.12305	0.59379
90	3.49767	5.42497	6.14055	7.57542	6.43287	10.9312			6.66711	1.01535
105	2.05491	4.816	4.78528	5.66805	7.39921	9.53397			5.70957	1.0407
120	1.01929	2.44461	2.73948	5.45098	3.14319	8.52466			3.88704	1.09739
135	0.68914	2.20363	1.24247	2.63346	2.27394	6.25692			2.54993	0.79827
150	0.62536	2.02049	0.31531	1.70475	0.94939	2.60284			1.36969	0.3605

## Sheet: Fig 3d
control
Spot diameter (µm)	cell 1	cell 2	cell 3	cell 4	cell 5	cell 6			mean	SEM
0	0.11585	0.0987	0.33229	0.2072	-0.0082	0.15152			0.14956	0.04667
15	0.85719	0.08247	0.32879	0.19949	0.04641	0.31523			0.30493	0.12015
30	3.6928	0.26115	0.95592	0.41442	0.72073	2.50047			1.42425	0.55951
45	6.66845	1.76265	3.48166	0.89563	2.10095	5.89756			3.46782	0.95812
60	8.1549	3.00123	9.05322	3.85591	6.27044	9.73171			6.6779	1.1372
75	6.51785	4.61884	8.74852	6.3219	7.54411	9.25931			7.16842	0.69881
90	4.884	5.09357	9.23892	7.49732	6.17655	8.83145			6.95364	0.76139
105	4.12933	3.83726	6.09208	7.85848	4.40895	7.43496			5.62684	0.71634
120	3.41941	3.11916	2.64951	7.22047	3.41777	4.74134			4.09461	0.68661
135	2.22788	2.21375	1.249	5.46054	2.34467	2.19664			2.61541	0.59223
150	2.02139	1.80364	0.35477	3.58236	1.45764	1.08784			1.71794	0.44342
MFA
Spot diameter (µm)	cell 1	cell 2	cell 3	cell 4	cell 5	cell 6			mean	SEM
0	0.15413	-0.00807	0.03441	0.19171	0.03735	0.00439			0.06899	0.03397
15	0.12735	0.00498	0.03792	0.18475	0.17015	0.25574			0.13015	0.03853
30	5.85678	0.33873	1.58126	0.38102	0.01627	0.81873			1.4988	0.89915
45	7.85268	1.9013	4.96235	0.76691	1.96518	4.33664			3.63084	1.06556
60	7.77482	4.26076	6.91474	2.91791	5.46696	6.95505			5.71504	0.75763
75	5.71152	5.02704	6.16492	5.7727	5.7892	8.65202			6.18623	0.5157
90	3.03766	4.71149	5.33295	6.57911	5.58683	9.49354			5.79026	0.88181
105	1.78465	4.18261	4.15593	4.92259	6.42607	8.28008			4.95866	0.90383
120	0.88523	2.1231	2.37919	4.73408	2.72981	7.40351			3.37582	0.95307
135	0.59851	1.91381	1.07907	2.28711	1.97488	5.43402			2.21456	0.69328
150	0.54312	1.75475	0.27385	1.48054	0.82453	2.26052			1.18955	0.31309

## Sheet: Fig 3f
	cell 1 (pA)	cell 2 (pA)	cell 3 (pA)	cell 4 (pA)	cell 5 (pA)	cell 6 (pA)	cell 7 (pA)
control 60 µm	142.788	74.4751	139.963	78.5884	78.4571	60.658	137.174
TPMPA 60 µm	155.676	157.214	207.172	139.801	108.583	105.521	180.272
control 150 µm	116.988	40.2542	93.7984	58.9656	46.9732	38.7464	96.1282
TPMPA 150 µm	175.336	123.17	202.146	164.898	123.913	104.232	140.745

[truncated: 54 more sheets: Fig 3h, Fig 3i, Fig 4c, Fig 4f, Fig 4h, Fig 4i, Fig 4k, Fig 4m, Fig 5c, left, Fig 5c, right, Fig 5g, right, Fig 5i, Fig 5m, right, Fig 5n, Fig 6e, Fig 6g, Fig 7c, Fig 7e, Fig 7f, Fig 7h …]
